# Supplementary material for: Harnessing Protein-Ligand Interaction Fingerprints to Predict New Scaffolds of RIPK1 Inhibitors
Source: Molecules. 2022 Jul 23;27(15):4718. doi: 10.3390/molecules27154718 (PMC9330098; doi:10.3390/molecules27154718)
Supplement: Supplementary file 1 [file molecules-27-04718-s001.zip]

Archive with 1 entries (1 files):
- molecules-1813194-supplementary.pdf
